# Supplementary material for: Antimicrobial Potential of Six Plant Essential Oils Against Pseudomonas syringae pv. actinidiae: In Vitro Activity and In Planta Efficacy Do Not Always Align
Source: Plants (Basel). 2025 Dec 16;14(24):3825. doi: 10.3390/plants14243825 (PMC12737121; doi:10.3390/plants14243825)
Supplement: Supplementary file 1 [file plants-14-03825-s001.zip]

Archive with 1 entries (1 files):
- plants-4028139-supplementary.xlsx
