# Supplementary material for: Antimicrobial Potential of Six Plant Essential Oils Against Pseudomonas syringae pv. actinidiae: In Vitro Activity and In Planta Efficacy Do Not Always Align
Source: Plants (Basel). 2025 Dec 16;14(24):3825. doi: 10.3390/plants14243825 (PMC12737121; doi:10.3390/plants14243825)
Supplement: Supplementary file 1 [file plants-14-03825-s001.zip › plants-4028139-supplementary.xlsx]

## Sheet: Coefficient of determination 
Table S1. Coefficient of determination (R²) for the linear relationship between essential oil concentration and the diameter of the growth inhibition zone (mm) of Pseudomonas spp. after 48 h incubation on agar plates. R² values were obtained from simple linear regression (inhibition zone diameter as the response variable and essential oil concentration as the predictor), with higher R² indicating…
	Anise	Basil	Cardamom	Cumin	Fennel	Laurel
Psa1F	0.918454	0.932629	0.985784	0.655222	0.962022	0.955123
Psa7284	0.501463	0.971873	0.930374	0.696919	0.938991	0.850865
Pfm18804	0.416207	0.87578	0.977651	0.793791	0.979076	0.895833
Pfm19441	0.666347	0.894537	0.960169	0.744226	0.945701	0.907761

## Sheet: Chemical characterization
Table S2. Chemical composition of the tested essential oils determined by GC/MS, showing compound identity, relative abundance (percent of total peak area) and retention index (RI). Compounds were identified by comparison of mass spectra with reference libraries and by matching RI values with literature or authentic standards when available. Relative abundance values correspond to area normalisat…
Compound	RI	Anise	Basil	Cardamom	Cumin	Fennel	Laurel
Fenchene	950			0.591428	0.363473	0.555427
β-Terpinene	993				1.50608	0.299643	0.0501684
2-Methyl-2-bornene	994		0.0949889
3-carene	1011		0.0344095	2.2274	13.7736	1.45622	0.696165
D-Limonene	1018		0.019831	7.41833	0.398631	2.83485	1.84286
β-Cymene	1022			1.19648	18.6707	1.17934	1.10125
1,8-Cineole	1023		3.19253	0.136512	3.3923	68.7087
ρ-Cymene	1025	0.494502	0.00976734	0.0634536	0.345654	0.894548	0.250925
trans-4-Thujanol	1041			0.0693288		0.0255503
cis-4-thujanol	1070			0.155627		0.17179
Terpinolene	1078					0.320333	1.48174
m-Cymenene	1082	0.133801
γ-Terpinene	1088			0.187419		1.00228	0.170299
Fenchone	1096		0.0966383			0.0296202	9.08046
Camphor	1142	0.0191297	0.185755				0.235909
1-Nonanol	1149		0.308492
Chrysanthenol	1162				9.22384
Terpinen-4-ol	1177	0.0197752	0.021063	0.595377	0.492673	1.0389	0.0381574
L-α-Terpineol	1190				0.141879
Estragole	1196	2.66674	93.2794	0.459559	0.531821	0.444644	6.65881
Linalyl formate	1215			0.412091		0.143097
α-Copaene	1221	0.0968812					0.0996534
Fenchyl acetate	1223		0.11207				0.0287967
4-Thujen-2-α-yl acetate	1224					0.054943
Isogeraniol	1240			0.120159
Linalyl acetate	1257	0.106595	0.323486	3.76676	0.341204	1.82832	0.0190101
Phellandral	1278				0.691289
Bornyl acetate	1284	0.0111644	0.492284	0.244333	1.25294	1.6653
Anethole	1286	88.8859	1.73833	0.184322	0.136336		78.0244
Thymol	1291	0.012457
4-Terpinenyl acetate	1301		0.148251
γ-Dehydro-ar-himachalene	1332	0.126523
δ-EIemene	1338	0.0620405		0.383203
Cuminaldehyde	1344				47.9515		0.0818756
Nerol acetate	1364			1.13209
β-Elemene	1391			0.312424
Methyleugenol	1402		0.0258325			0.199231
β-Longipinene	1403	0.194393
Longifolene	1405	3.75806
β-Isocumene	1412			1.2442
cis-α-Bergamotene	1415		0.221028
Caryophyllene	1419				0.131387		0.0708024
Aromandrene	1440				0.448098
α-himachalene	1449	0.325952
γ-Himalachene	1477	0.551124
Epicubebol	1493				0.206479
Bicyclogermacrene	1495		0.132815
β-Himachalene	1500	0.365191		77.7197		17.1473	0.0686752
Cuparene	1505	0.393549
γ-Cadinene	1513		0.0906034
β-Curcumene	1514	0.0927355
Myristicin	1519	0.0634429
Isolongifolene, 4,5,9,10-dehydro-	1544	0.0459751
Germacrene B	1557			0.131984
β-Calacorene	1563	0.0905578
Spathulenol	1569		0.0042063
1,11-Undecanediol	1600		0.158968
Epicubenol	1627		0.0420447
γ-Muurolene	1628			0.404349
Guaiol acetate	1714		0.110737
trans-Valerenyl acetate	1832	0.0274693
Thunbergol	2073	1.45601
